# Supplementary material for: Characterization of the Binding and Inhibition Mechanisms of a Novel Neutralizing Monoclonal Antibody Targeting the Stem Helix Region in the S2 Subunit of the Spike Protein of SARS-CoV-2
Source: Vaccines (Basel). 2025 Jun 26;13(7):688. doi: 10.3390/vaccines13070688 (PMC12299175; doi:10.3390/vaccines13070688)
Supplement: Supplementary file 1 [file vaccines-13-00688-s001.zip]

Archive with 1 entries (1 files):
- vaccines-3677277-supplementary.pdf
